# Supplementary material for: Homogeneous and Reproducible Mixing of Highly Viscous Biomaterial Inks and Cell Suspensions to Create Bioinks
Source: Gels. 2021 Nov 23;7(4):227. doi: 10.3390/gels7040227 (PMC8628813; doi:10.3390/gels7040227)
Supplement: Supplementary file 1 [file gels-07-00227-s001.zip]

Archive with 3 entries (3 files):
- FigureS1.tif
- FigureS2.tif
- screwV2_highVisc-Mixer.STL
